# Supplementary material for: Potentiating Salvage Radiotherapy in Radiorecurrent Prostate Cancer Through Anti-CTLA4 Therapy: Implications from a Syngeneic Model
Source: Cancers (Basel). 2024 Aug 14;16(16):2839. doi: 10.3390/cancers16162839 (PMC11352774; doi:10.3390/cancers16162839)
Supplement: Supplementary file 1 [file cancers-16-02839-s001.zip]

Archive with 1 entries (1 files):
- cancers-3107391-supplementary.pdf
